# Supplementary material for: Integrating WGCNA, TCN, and Alternative Splicing to Map Early Caste Programs in Day-2 Honeybee Larvae
Source: Genes (Basel). 2025 Nov 26;16(12):1409. doi: 10.3390/genes16121409 (PMC12733025; doi:10.3390/genes16121409)
Supplement: Supplementary file 1 [file genes-16-01409-s001.zip]

Archive with 17 entries (16 files):
- Supplemental/
- Supplemental/Supplemental Table S4.xlsx
- __MACOSX/Supplemental/._Supplemental Table S4.xlsx
- Supplemental/.DS_Store
- __MACOSX/Supplemental/._.DS_Store
- Supplemental/Supplemental Figure 2.pdf
- __MACOSX/Supplemental/._Supplemental Figure 2.pdf
- Supplemental/Supplemental Figure 3.pdf
- __MACOSX/Supplemental/._Supplemental Figure 3.pdf
- Supplemental/Supplemental Table S2.xlsx
- __MACOSX/Supplemental/._Supplemental Table S2.xlsx
- Supplemental/Supplemental Figure 1.pdf
- __MACOSX/Supplemental/._Supplemental Figure 1.pdf
- Supplemental/Supplemental Table S3.xlsx
- __MACOSX/Supplemental/._Supplemental Table S3.xlsx
- Supplemental/Supplemental Table S1.xlsx
- __MACOSX/Supplemental/._Supplemental Table S1.xlsx
