# Supplementary material for: Integrating WGCNA, TCN, and Alternative Splicing to Map Early Caste Programs in Day-2 Honeybee Larvae
Source: Genes (Basel). 2025 Nov 26;16(12):1409. doi: 10.3390/genes16121409 (PMC12733025; doi:10.3390/genes16121409)
Supplement: Supplementary file 1 [file genes-16-01409-s001.zip › Supplemental/Supplemental Table S4.xlsx]

## Sheet: Supplementary_Table_S3_Complete
Supplemental Table S4:qPCR Validation of Alternatively Spliced Isoforms across Honey Bee Castes
Gene	Caste	Rep1	Rep2	Rep3	Rep4	Rep5	Rep6	Average Ct	ΔCt	ΔΔCt	2^(-ΔΔCt)	SE	Forward Primer (5'-3')	Reverse Primer (5'-3')	Tm (°C)	Expected Amplicon Size (bp)	Target Isoform	PCR Efficiency (%)	Target Region Description	Spanning Junction	GenBank Accession
Actin	Drone	22.15	22.28	22.32	22.25	22.19	22.21	22.23					CCTGTTGCTGTCCTTGTTCTTAT	TTGTATTGAAATCCAAGGTCCCAT	58.7	587	Reference gene	98.5
Actin	Queen	22.12	22.25	22.19	22.22	22.16	22.2	22.19				0.02	CCTGTTGCTGTCCTTGTTCTTAT	TTGTATTGAAATCCAAGGTCCCAT	58.7	587	Reference gene	98.32
Actin	Worker	22.16	22.29	22.23	22.26	22.2	22.18	22.22				0.02	CCTGTTGCTGTCCTTGTTCTTAT	TTGTATTGAAATCCAAGGTCCCAT	58.7	587	Reference gene	98.34
Csd	Drone	23.85	23.68	23.92	23.78	23.95	23.72	23.82	1.59	0	1	0.04	GACGAAGTAGCAGCCCTTGT	ACCTCTCTTGCTCTGAGCCT	58.7	231	Male-specific isoform	93.1	Male-specific exon retention region	Exon5/6 junction	NM_001011569.2
Csd	Queen	26.15	26.28	26.05	26.22	26.18	26.12	26.17	3.98	2.39	0.19	0.03	ATTACGACGTGCTCGTGAGA	TTCTACCTCGGCTTTCTGGG	59.1	366	Female-specific isoform	90.12	Female-specific splice junction including exon 4	Exon5/6 junction	NM_001011569.2
Csd	Worker	25.05	24.88	25.12	24.95	25.08	24.92	25	2.78	1.19	0.44	0.04	ATTACGACGTGCTCGTGAGA	TTCTACCTCGGCTTTCTGGG	59.1	366	Female-specific isoform	90.4	Female-specific splice junction including exon 4	Exon 5/6 junction	NM_001011569.2
Fem	Drone	22.45	22.32	22.58	22.48	22.38	22.52	22.45	0.22	0	1	0.04	GAGTCGATCCGACTGCTAAG	TCAGGCTTGAGCTCGATACA	58.5	310	Male-specific isoform	92.33	Exon 2-4 junction (skipping exon 3)	Exon 7/8 junction (SE event)	NM_001134828.1
Fem	Queen	23.85	23.72	23.98	23.78	23.92	23.68	23.82	1.63	1.41	0.38	0.05	CTTTGAATCACCCTCTGCTCG	TCGTCGATTGGGCTCGAAATAA	59	656	Female-specific isoform	91.17	Female-specific exon 3-4 splice junction	Exon 7/8 junction	NM_001134828.1
Fem	Worker	23.65	23.52	23.78	23.68	23.58	23.62	23.64	1.42	1.2	0.44	0.04	CTTTGAATCACCCTCTGCTCG	TCGTCGATTGGGCTCGAAATAA	59	656	Female-specific isoform	98.3	Female-specific exon 3-4 splice junction	Exon 7/8 junction	NM_001134828.1
Tk	Drone	24.85	24.72	24.98	24.88	24.78	24.82	24.84	2.61	0	1	0.04	ATGGACTCCAAGGTGCTCAT	TGCAGGTCTTGATCCAGTCC	58.8	425	Conserved isoform	94.34	Constitutively spliced exons 2-3	Exon 3/4 junction	XM_026441578.1
Tk	Queen	24.95	24.82	25.08	24.98	24.88	25.02	24.95	2.76	0.15	0.9	0.04	ATGGACTCCAAGGTGCTCAT	TGCAGGTCTTGATCCAGTCC	58.8	425	Conserved isoform	92.11	Constitutively spliced exons 2-3	Exon 3/4 junction	XM_026441578.1
Tk	Worker	23.25	23.12	23.38	23.28	23.18	23.22	23.24	1.02	-1.59	3.01	0.04	ATGGACTCCAAGGTGCTCAT	TGCAGGTCTTGATCCAGTCC	58.8	343	Conserved isoform	93.11	Constitutively spliced exons 2-3	Exon 3/4 junction	XM_026441578.1
