# Supplementary material for: Integrating WGCNA, TCN, and Alternative Splicing to Map Early Caste Programs in Day-2 Honeybee Larvae
Source: Genes (Basel). 2025 Nov 26;16(12):1409. doi: 10.3390/genes16121409 (PMC12733025; doi:10.3390/genes16121409)
Supplement: Supplementary file 1 [file genes-16-01409-s001.zip › Supplemental/Supplemental Table S2.xlsx]

## Sheet: Sheet1
Supplemental Table S2:Summary of Sequencing Read Alignment Rates
Sample	Total	Unmapped (%)	Uniquely mapped (%)	Multiple mapped (%)	Total mapped (%)
Drone_2dlarvae1	32935726	5	89	0	94
Drone_2dlarvae2	36451180	5	89	0	94
Drone_2dlarvae3	34375540	5	89	0	94
Drone_2dlarvae4	38084249	5	89	0	94
Drone_2dlarvae5	40277214	4	90	0	95
Drone_2dlarvae6	33451047	5	90	0	94
Queen_2dlarvae1	33339740	6	88	0	93
Queen_2dlarvae2	33477586	5	88	0	94
Queen_2dlarvae3	36434293	6	88	0	93
Queen_2dlarvae4	33909321	5	89	0	94
Queen_2dlarvae5	32372395	5	88	0	94
Queen_2dlarvae6	27753295	5	89	0	94
Worker_2dlarvae1	33993503	6	87	0	93
Worker_2dlarvae2	34089112	5	88	0	94
Worker_2dlarvae3	32647091	7	86	0	92
Worker_2dlarvae4	33764336	6	87	0	93
Worker_2dlarvae5	32471911	6	87	0	93
Worker_2dlarvae6	31331766	5	89	0	94
Mean	3.39533e+07	5.33333	88.3333	0	93.6667
