# Supplementary material for: Integrating WGCNA, TCN, and Alternative Splicing to Map Early Caste Programs in Day-2 Honeybee Larvae
Source: Genes (Basel). 2025 Nov 26;16(12):1409. doi: 10.3390/genes16121409 (PMC12733025; doi:10.3390/genes16121409)
Supplement: Supplementary file 1 [file genes-16-01409-s001.zip › Supplemental/Supplemental Table S3.xlsx]

## Sheet: Sheet1
Supplemental Table S3:qPCR Validation of Top 10 Genes Following TCN Treatment in Honey Bee Castes
Gene	Caste	Treatment	Rep1	Rep2	Rep3	Rep4	Rep5	Average_Ct	SD	Delta_Ct	Delta_Delta_Ct	Fold_Change	SE	Upstream Nucleotide Sequence	Upstream Nucleotide Sequence	Tm	PCR Efficiency (%)	Expected Amplicon Size (bp)
Actin	Drone	Group 0	22.11	22.23	22.24	22.21	22.2	22.2	0.05					GACGAAGTAGCAGCCCTTGT	ACCTCTCTTGCTCTGAGCCT		98.23	590
	Drone	Group 1	22.16	22.12	22.2	22.15	22.12	22.15	0.04								98.5	591
	Queen	Group 0	22.17	22.24	22.15	22.21	22.16	22.19	0.04								97.5	592
	Queen	Group 1	22.17	22.18	22.24	22.17	22.23	22.2	0.04								98.3	593
	Worker	Group 0	22.1	22.12	22.12	22.17	22.12	22.13	0.03								98.8	594
	Worker	Group 1	22.12	22.21	22.21	22.14	22.13	22.16	0.04								99.2	595
LOC408839	Drone	Group 0	26.31	25.81	25.97	25.52	25.8	25.88	0.29	3.71	0	1	0.13	TGGTGTGTTGAACGTTCCTG	CCACTTTGAGAGCACCTCCG	59	97.5	634
	Drone	Group 1	23.53	23.55	23.68	23.61	23.73	23.62	0.09	1.45	-2.26	4.8	0.04				97.5	634
LOC725372	Drone	Group 0	31.15	26.12	26.06	25.94	26.34	27.12	2.26	4.95	0	1	1.01	CATTCAGCCTGGCGAGAGAG	TGGAGCTGGTGGTGAATCTG	60.53	96.8	655
	Drone	Group 1	24.4	23.93	24.1	24.21	23.96	24.12	0.19	1.95	-3	8.02	0.09				96.8	656
LOC413343(Nup37)	Drone	Group 0	24.02	24.31	24.01	24	24.25	24.12	0.15	1.95	0	1	0.07	TGCTTGGAGTCCAGAAACCT	TGAAATCTGCTCCAGCAACAC	58.7	97.2	423
	Drone	Group 1	25.4	25.72	25	25.51	25.74	25.47	0.3	3.3	1.35	0.39	0.14				97.2	423
LOC726968	Drone	Group 0	26.47	26.28	26.5	25.92	25.99	26.23	0.27	4.06	0	1	0.12	TGAGTGGGGATTGTTTGACG	TTCACAGTCTATTCCCCCTCCT	58.17	98.1	334
	Drone	Group 1	23.43	23.41	23.69	23.84	23.67	23.61	0.19	1.44	-2.63	6.17	0.08				98.1	334
LOC726495(D2)	Drone	Group 0	25.37	25.58	25.74	26.71	25.27	25.73	0.57	3.56	0	1	0.26	AGGAGGGGGAATAGACTGTGA	TGATCGTGCACTTAGCCTCG	59.4	97.8	650
	Drone	Group 1	23.95	24.23	23.99	24.32	24.02	24.1	0.16	1.93	-1.63	3.1	0.07				97.8	650
Fibroin3	Drone	Group 0	25.31	25.57	26.01	25.03	25.59	25.5	0.36	3.33	0	1	0.16	CAGATCCCAACGTTTGTCGC	GCTGATCACCTCCTCGGTTG	59.86	96.5	544
	Drone	Group 1	24.31	24.69	24.77	25.19	24.32	24.66	0.36	2.49	-0.84	1.79	0.16				97.9	544
LOC100577418	Drone	Group 0	25.56	25.85	25.48	25.19	25.82	25.58	0.27	3.41	0	1	0.12	AGTACAACTGCCACATTGCCT	CACTTGCTCCGCTAAAGTGC	59.8	97.9	511
	Drone	Group 1	23.84	23.66	23.74	23.74	23.67	23.73	0.07	1.56	-1.85	3.6	0.03				98.2	511
LOC411488	Drone	Group 0	23.85	24.17	23.85	24	23.92	23.96	0.13	1.78	0	1	0.06	TGCATGGGATAGCCACGAAG	GCAAAAATGCACCGACTGGT	59.97	98.2	655
	Drone	Group 1	26.3	26.98	25.31	25.63	25.27	25.9	0.73	3.72	1.94	0.26	0.33				96.9	655
LOC412696	Drone	Group 0	24.25	24.47	24.26	24.09	24.48	24.31	0.16	2.14	0	1	0.07	GGTGATAAAGATGCTGATGCGT	TCTGGCATGTGTGGTAGTTC	57.6	96.9	610
	Drone	Group 1	25.75	25.73	25.58	25.93	25.69	25.74	0.13	3.56	1.42	0.37	0.06				97.4	610
LOC551871	Drone	Group 0	23.76	23.83	23.85	23.78	24.05	23.85	0.12	1.68	0	1	0.05	GTCGCGATTGGGTTTGATCG	CGTGATTCCTCGTTCACGGA	59	97.4	533
	Drone	Group 1	25.57	26.44	25.66	25.73	26.73	26.02	0.52	3.85	2.17	0.22	0.23				98.5	533
LOC724161	Queen	Group 0	27.85	27.3	27.54	26.61	28.07	27.47	0.57	5.28	0	1	0.25	CAATAGCAGCAGCTCGCAGT	TGACAATCCGGTTGTTCTGGA	60	98.5	481
	Queen	Group 1	24.82	24.49	24.36	24.51	24.61	24.56	0.17	2.37	-2.91	7.54	0.08				97.1	481
LOC408347	Queen	Group 0	26.83	26.62	26.45	27.26	27.21	26.88	0.36	4.68	0	1	0.16	ACATGGCGTCCAAGAACCG	GCGCTATAGAAAGCCGTGAT	58.23	97.1	722
	Queen	Group 1	24.99	24.86	24.64	25.06	24.87	24.88	0.16	2.69	-1.99	3.98	0.07				96.8	722
PDHB	Queen	Group 0	27.47	27.59	27.35	27.09	26.98	27.29	0.26	5.1	0	1	0.12	CCATGCAAGCCATTGACCAG	TCGGAACACGATGGGAACAG	59.8	96.8	318
	Queen	Group 1	24.63	24.72	24.54	24.32	24.87	24.62	0.2	2.42	-2.68	6.4	0.09				97.5	318
LOC408439	Queen	Group 0	28.04	27.45	26.64	27.14	27.88	27.43	0.57	5.24	0	1	0.25	TCTATGCTTGCGGAACCTCG	CTTCGCTCCATTCTTTTCCTCG	59.65	97.5	854
	Queen	Group 1	25.05	24.94	24.65	24.76	25.12	24.91	0.2	2.71	-2.52	5.75	0.09				98.3	854
NrA1	Queen	Group 0	26.77	28.19	27.91	26.67	26.31	27.17	0.83	4.98	0	1	0.37	GGCACATCGGAAGTTGTTGG	AGCGAAATTCGTCGGTCCAT	59.76	98.3	765
	Queen	Group 1	25.13	24.98	25.44	25.02	24.84	25.08	0.22	2.89	-2.09	4.26	0.1				97.2	765
LOC724738	Queen	Group 0	26.74	26.98	26.74	26.84	27.14	26.89	0.17	4.7	0	1	0.08	GAGAAAACGACGATTGGGAGT	TCCCAATGGTATTGTGCTTCCA	58.7	97.2	649
	Queen	Group 1	25.39	25.53	24.89	24.99	25	25.16	0.28	2.97	-1.73	3.32	0.13				98.6	649
LOC727574	Queen	Group 0	26.85	26.53	27.41	26.62	28.15	27.11	0.67	4.92	0	1	0.3	CGAGACCACCAACACCAGAT	TCAGGCTTCTTCAGCAATGT	57.53	98.6	581
	Queen	Group 1	25.84	25.72	25.11	25.55	25.64	25.57	0.28	3.38	-1.54	2.91	0.13				96.7	581
LOC726034	Queen	Group 0	27.36	27.01	28.1	27.24	27.4	27.42	0.41	5.23	0	1	0.18	ACATGGAAAACGTTCGTTCGAG	TCTCCTTTGAAACGCAAGCAA	58.9	96.7	850
	Queen	Group 1	24.62	24.46	24.65	24.66	24.47	24.57	0.1	2.38	-2.85	7.2	0.04				97.8	850
LOC725266	Queen	Group 0	26.68	27.74	27.1	26.98	27.21	27.14	0.39	4.95	0	1	0.17	GTGGAACCACCTAGTGTAGGC	GCCCATTTACTCGATACGGC	58.6	97.8	700
	Queen	Group 1	24.82	25.22	25.45	25.13	24.93	25.11	0.24	2.92	-2.03	4.09	0.11				98.1	700
LOC724118	Queen	Group 0	28.04	26.7	27.38	27.1	27.14	27.27	0.49	5.08	0	1	0.22	ATTGGAGTTTGCGCTTTCGTG	GCTTCTTCCCATTGACGCAAA	59	98.1	612
	Queen	Group 1	24.43	24.82	24.47	24.8	24.62	24.63	0.18	2.44	-2.65	6.26	0.08				96.9	612
LOC409153	Worker	Group 0	23.29	23.33	23.54	23.65	23.73	23.51	0.19	1.37	0	1	0.09	AATGGGCGGGTATCGATGTG	ATGGCATCAGAGGATGTGCAG	55	96.9	535
	Worker	Group 1	24.96	25.24	25.4	25.06	24.72	25.08	0.26	2.93	1.57	0.34	0.12				97.5	535
LOC408346	Worker	Group 0	23.09	23.19	23.27	23.08	23.35	23.2	0.11	1.05	0	1	0.05	TGAGCAATGGATGCACGTAG	ATTCGTGTTGGCGATTTTCCC	58.5	97.5	756
	Worker	Group 1	25.45	25.51	26.03	26.17	25.24	25.68	0.4	3.54	2.48	0.18	0.18				98.2	756
LOC411134(cdc42)	Worker	Group 0	23.92	23.86	23.64	24.04	24.22	23.94	0.22	1.79	0	1	0.1	GAGCAAGGGGAAAAGCTTGC	TTTCAAACCTTTCTGCGTAAGAG	57.58	98.2	772
	Worker	Group 1	24.77	24.89	25.06	25.15	24.78	24.93	0.17	2.78	0.99	0.5	0.08				98.2	772
LOC720720	Worker	Group 0	23.61	23.24	23.27	23.34	23.21	23.33	0.16	1.19	0	1	0.07	CGCTCGGAAAGTTTATAGCGATG	AGGGGATACCGTGTAAGTTGC	59.79	97.9	547
	Worker	Group 1	25.15	25.44	25.08	25.99	25.3	25.39	0.36	3.25	2.06	0.24	0.16				97.9	547
LOC410894	Worker	Group 0	22.99	23.52	22.93	22.78	23.01	23.05	0.28	0.9	0	1	0.12	GGCACAAGGTTGTCCAAAGG	CGAAATCCGGAGAAGGTGCT	59.61	96.8	755
	Worker	Group 1	25.65	26.76	25.65	25.86	25.55	25.9	0.5	3.75	2.85	0.14	0.22				96.8	755
LOC551555	Worker	Group 0	23.46	23.39	23.39	23.34	23.55	23.43	0.08	1.28	0	1	0.04	AGAAACTACACGTGCCAGGG	CGCTATAAACTTTCCGAGCGA	58.8	97.3	677
	Worker	Group 1	24.98	25.35	25.03	25.28	24.83	25.09	0.22	2.95	1.67	0.31	0.1				97.3	677
LOC551849	Worker	Group 0	25.98	25.86	25.16	25.16	25.95	25.62	0.42	3.48	0	1	0.19	TGCACCATGGTATGGCCAAG	TGCTTCACGCGGAATACCTT	60.04	98.4	521
	Worker	Group 1	23.48	23.1	23.47	23.23	23.64	23.38	0.22	1.24	-2.24	4.72	0.1				98.4	521
LOC725178	Worker	Group 0	23.7	23.85	24.2	24.11	23.85	23.94	0.2	1.8	0	1	0.09	ACGGTCTTATTCGCGGCATT	CCGATCCATTGCCAACCTTC	59.3	96.5	632
	Worker	Group 1	25.02	25.19	24.79	25.58	25.02	25.12	0.29	2.97	1.18	0.44	0.13				96.5	632
LOC412670	Worker	Group 0	23.24	23.4	23.2	23.56	23.5	23.38	0.16	1.24	0	1	0.07	AGAAGCGGTCAAGTATGGCA	TCCAAGTGGACGGATCAGGA	59.3	97.7	649
	Worker	Group 1	24.54	25.28	24.6	24.91	25.02	24.87	0.31	2.73	1.49	0.36	0.14				97.7	649
LOC551329	Worker	Group 0	23.63	23.46	23.14	23.48	23.41	23.42	0.18	1.28	0	1	0.08	GATTTGGCACCATTGGGTCG	TTTCCTAGATGTTGCCGCCC	59.7	98.6	722
	Worker	Group 1	26.1	25.21	26.14	25.98	25.31	25.75	0.45	3.6	2.32	0.2	0.2					722
