# Supplementary material for: Integrating WGCNA, TCN, and Alternative Splicing to Map Early Caste Programs in Day-2 Honeybee Larvae
Source: Genes (Basel). 2025 Nov 26;16(12):1409. doi: 10.3390/genes16121409 (PMC12733025; doi:10.3390/genes16121409)
Supplement: Supplementary file 1 [file genes-16-01409-s001.zip › Supplemental/Supplemental Table S1.xlsx]

## Sheet: Sheet1
Supplemental S1:Summary of Sequencing Data Quality Metrics
Sample	Raw.data(bp)	Clean.data(bp)	Q20(%)	Q30(%)	GC(%)
Mean	3.42193e+09	3.38495e+09	100	100	38.0039
Drone_2dlarvae1	3315859265	3282417640	100	100	39.6126
Drone_2dlarvae2	3665609547	3626802430	100	100	39.9887
Drone_2dlarvae3	3458122132	3421888299	100	100	40.0608
Drone_2dlarvae4	3835111740	3795816535	100	100	39.9402
Drone_2dlarvae5	4052238913	4010685354	100	100	39.6282
Drone_2dlarvae6	3369486989	3333448780	100	100	39.8846
Queen_2dlarvae1	3373047566	3332733548	100	100	36.0345
Queen_2dlarvae2	3376516278	3338613692	100	100	37.8272
Queen_2dlarvae3	3681656879	3637798731	100	100	36.5738
Queen_2dlarvae4	3420889510	3383855691	100	100	38.0388
Queen_2dlarvae5	3269079311	3231146915	100	100	35.9498
Queen_2dlarvae6	2804409188	2772788511	100	100	37.6735
Worker_2dlarvae1	3421917409	3385723464	100	100	37.9193
Worker_2dlarvae2	3435886994	3397232098	100	100	38.6971
Worker_2dlarvae3	3291695850	3254427345	100	100	36.1063
Worker_2dlarvae4	3401658632	3364373065	100	100	37.4445
Worker_2dlarvae5	3265167987	3231887848	100	100	36.9234
Worker_2dlarvae6	3156382673	3127430767	100	100	35.7667
